# Supplementary material for: Refining intra-protein contact prediction by graph analysis
Source: BMC Bioinformatics. 2007 May 24;8(Suppl 5):S6. doi: 10.1186/1471-2105-8-S5-S6 (PMC1892094; doi:10.1186/1471-2105-8-S5-S6)
Supplement: Additional File 1 — GARP accuracies for P2PconPred on the training set. [file 1471-2105-8-S5-S6-S1.txt]

		 |   -   | GARP  |   -   |  GARP
------------------------------------------------   
PFAM ID	  L/10	 |     protein	  	core				   
------------------------------------------------
PF00021	   8	   0.5     0	    0.5     0.63
PF00024	   8	   0.25    0.13     0.25    0.25
PF00030	   10	   0.25    0.38     0.5     0.5
PF00051	   6	   0.13    0.13     0.63    0.25
PF00068	   11	   0.17    0.08     0.17    0.17
PF00079	   65	   0.05    0.05     0	    0.03
PF00092	   26	   0.39    0.56     0.06    0.06
PF00104	   12	   0	   0.11     0.11    0.11
PF00105	   6	   0.63    0.25     0.13    0.13
PF00109	   40	   0.04    0.44     0.28    0.4
PF00121	   29	   0.25    0.13     0.27    0.17
PF00160	   17	   0.19    0.13     0.25    0.38
PF00169	   9	   0	   0.36     0.55    0.55
PF00173	   13	   0	   0	    0.5     0.75
PF00175	   10	   0	   0	    0.45    0.55
PF00185	   21	   0	   0	    0.25    0.19
PF00188	   6	   0.23    0.15     0.38    0.23
PF00198	   32	   0.09    0.09     0.13    0.17
PF00218	   24	   0.16    0.04     0.08    0.04
PF00303	   29	   0.07    0	    0.1     0.03
PF00306	   11	   0.09    0	    0.36    0.4
PF00340	   18	   0.08    0.46     0.69    0.23
PF00349	   24	   0.05    0.05     0.1     0.1
PF00401	   4	   0	   0	    0	    0
PF00410	   16	   0.15    0.31     0.38    0.69
PF00511	   8 	   0	   0.63     0.25    0.75
PF00554	   21	   0.06    0.29     0.29    0.29
PF00556	   6	   0	   0	    0	    0
PF00595	   13	   0.25    0.63     0.5     0.5
PF00615	   19	   0.08    0.08     0.25    0.33
PF00732	   30	   0.04    0.15     0.12    0.19
PF00754	   12	   0.38    0.54     0.7     0.7
PF00759	   64	   0.09    0.07     0.13    0.18
PF00775	   19 	   0.06    0.11     0.28    0.06
PF00787	   3	   0.28    0.11     0.39    0.28
PF00809	   24	   0.05    0.05     0	    0
PF00840	   33	   0.07    0.12     0.07    0.12
PF01011	   5	   0.25    0.25     0.25    0.5
PF01063	   41	   0.07    0.14     0.11    0.11
PF01179	   53	   0.1     0.12     0.07    0.12
PF01225	   11	   0	   0.22     0	    0.11
PF01273	   19	   0.06    0.18     0.18    0.06
PF01322	   13	   0	   0	    0	    0.08
PF01419	   18	   0.16    0.15     0.08    0.08
PF01453	   17	   0.1     0.36     0.55    0.55
PF01645	   44	   0.05    0.14     0.08    0.14
PF01729	   20	   0.06    0	    0	    0.12
PF01820	   5	   0.08    0.25     0.25    0.5
PF02234	   4	   0	   0.6      0.2     0.4
PF02332	   41	   0	   0.04     0.04    0.04
PF02629	   16	   0.2     0.1      0.2     0.3
PF02866	   20	   0.06    0	    0.06    0
PF02897	   3	   0.47    0.47     0.6     0.59
PF02919	   20	   0.1     0.14     0.05    0.18
PF03123	   5	   0	   0	    0	    0
PF03830	   18	   0.07    0.2      0.27    0.27
PF05198	   9	   0.13    0.25     0.63    0.63
------------------------------------------------
Mean		   0.12    0.18     0.24    0.26
SE		   0.018   0.024    0.027   0.03
