# Supplementary material for: Refining intra-protein contact prediction by graph analysis
Source: BMC Bioinformatics. 2007 May 24;8(Suppl 5):S6. doi: 10.1186/1471-2105-8-S5-S6 (PMC1892094; doi:10.1186/1471-2105-8-S5-S6)
Supplement: Additional File 2 — GARP accuracies for orP2PconPred on the test set. [file 1471-2105-8-S5-S6-S2.txt]

		 |   -   | GARP  |   -   |  GARP
-------------------------------------------------   
PFAM ID	  L/10	 |     protein   |	core				    
-------------------------------------------------
PF00014	   5	   0.6     0.2      0.6     0.6
PF00017	   8	   0.38    0.5      0.25    0.63
PF00018	   6	   0	   0	    0.6     0.6
PF00034	   8	   0	   0.13     0	    0
PF00042	   13	   0.08    0.08     0.08    0.08
PF00062	   11	   0.1     0.18     0.09    0.27
PF00067	   32	   0.03    0	    0.06    0.03
PF00069	   23	   0.17    0.04     0.35    0.09
PF00075	   12	   0.08    0.17     0.25    0.58
PF00080	   14	   0.36    0.36     0.57    0.5
PF00082	   27	   0	   0	    0.36    0.18
PF00111	   7	   0	   0	    0	    0
PF00112	   21	   0.14    0.29     0.19    0.33
PF00127	   9	   0.33    0.22     0.67    0.56
PF00144	   29	   0.07    0	    0.14    0.17
PF00161	   23	   0	   0.27     0.1     0.27
PF00162	   35	   0	   0.11     0.11    0.11
PF00186	   17	   0.06    0.29     0.12    0.35
PF00235	   12	   0	   0.42     0.33    0.5
PF00305	   52	   0.04    0.02     0.08    0.02
PF00337	   13	   0	   0.31     0.46    0.8
PF00384	   23	   0.09    0.17     0.09    0.13
PF00406	   15	   0.2     0.27     0.33    0.2
PF00481	   25	   0.28    0.32     0.08    0.48
PF00557	   23	   0.04    0	    0.22    0.17
PF00561	   18	   0	   0	    0.11    0
PF00565	   13	   0.15    0	    0.23    0.08
PF00580	   36	   0.11    0.08     0.06    0.17
PF00581	   10	   0.1     0	    0.4     0.6
PF00607	   15	   0	   0	    0.07    0.07
PF00620	   15	   0.13    0.27     0.33    0.13
PF00650	   15	   0	   0.07     0.27    0.2
PF00694	   13	   0	   0	    0	    0.08
PF00730	   14	   0	   0.43     0.57    0.57
PF00753	   19	   0.53    0.21     0.53    0.37
PF00882	   26	   0.04    0	    0.08    0.04
PF00963	   14	   0.21    0.21     0.21    0.29
PF00970	   9	   0	   0	    0	    0.11
PF01088	   20	   0.05    0.05     0.3     0.1
PF01208	   33	   0.06    0.03     0.09    0.03
PF01273	   17	   0	   0.125    0.13    0.13
PF01320	   9	   0.1     0	    0.1     0.1
PF01337	   9	   0	   0.33     0.33    0.33
PF01354	   6	   0.33    0.33     0.67    0.83
PF01379	   21	   0.1     0	    0.1     0.05
PF01400	   19	   0.26    0.16     0.16    0
PF01477	   11	   0	   0	    0.18    0.18
PF01565	   13	   0	   0	    0	    0
PF01568	   11	   0	   0	    0.18    0.1
PF01678	   12	   0.17    0	    0	    0.5
PF01739	   19	   0.21    0.26     0.05    0.21
PF01814	   6	   0.33    0.5      0.33    0
PF02906	   27	   0.15    0.11     0.22    0.11
PF03013	   14	   0.21    0	    0.14    0.07
PF03167	   16	   0.25    0.5      0.31    0.44
PF03171	   10	   0.2     0	    0.3     0.2
PF03705	   6	   0	   0	    0.17    0.17
PF03900	   8	   0	   0	    0.25    0.25
PF03936	   25	   0.08    0.08     0.16    0.28
------------------------------------------------
Mean		   0.12    0.14     0.22    0.24
SE		   0.018   0.02     0.024   0.029
